# Supplementary material for: When Random Variation Results in Functional Segregation
Source: Neuroinformatics. 2026 May 19;24(2):32. doi: 10.1007/s12021-026-09779-0 (PMC13186786; doi:10.1007/s12021-026-09779-0)
Supplement: Supplementary file 1 — (zip 10 KB) [file 12021_2026_9779_MOESM1_ESM.zip]

Archive with 8 entries (8 files):
- make_hist.m
- mtit.m
- powrnd.m
- progressbar.m
- Selectivity_by_chance.m
- unirnd.m
- get_pval.m
- get_sigma.m
