# Supplementary material for: When Random Variation Results in Functional Segregation
Source: Neuroinformatics. 2026 May 19;24(2):32. doi: 10.1007/s12021-026-09779-0 (PMC13186786; doi:10.1007/s12021-026-09779-0)
Supplement: Supplementary file 1 — (zip 10 KB) [file 12021_2026_9779_MOESM1_ESM.zip › make_hist.m]

function make_hist(x,y,sx,sy,sigma,pval,name,xvar,yvar)
    %obtain a kernel smoothed estimate of the probability density function
    %for the y data. (ypdf_x means it is the portion of the data that gets
    %plotted on the x axis to get the correct orientation of the plots)
    [ypdf_x,ypdf_y] = ksdensity(y);
    [xpdf_y,xpdf_x] = ksdensity(x);
    y_min = min(ypdf_y);
    y_max = max(ypdf_y);
    x_min = min(xpdf_x);
    x_max = max(xpdf_x);
    
    figure()
    hold on;
    ax1 = subplot(3,3,[6,9]);
    plot(ypdf_x,ypdf_y)
    
    ax2 = subplot(3,3,[1,2]);
    plot(xpdf_x,xpdf_y)
    
    ax3 = subplot(3,3,[4,5,7,8]);
    plot(x,y,'.');
    hold on;
    plot([sx,sx],[y_min,y_max],'r');
    plot([x_min,x_max],[sy,sy],'r');
    hold off;
    
    xlim([x_min,x_max]);
    ylim([y_min,y_max]);
    
    
    xlabel(ax1,sprintf('pdf(%s)',yvar));
    ylabel(ax1,sprintf('%s',yvar));
    xlabel(ax2,sprintf('%s',xvar));
    ylabel(ax2,sprintf('pdf(%s)',xvar));
    xlabel(ax3,sprintf('%s',xvar));
    ylabel(ax3,sprintf('%s',yvar));
    hold off;
    mtit(sprintf('Name: %s, best sigma = %f, p = %f',name,sigma,pval));
    
end
