# Supplementary material for: When Random Variation Results in Functional Segregation
Source: Neuroinformatics. 2026 May 19;24(2):32. doi: 10.1007/s12021-026-09779-0 (PMC13186786; doi:10.1007/s12021-026-09779-0)
Supplement: Supplementary file 1 — (zip 10 KB) [file 12021_2026_9779_MOESM1_ESM.zip › powrnd.m]

function [y] = powrnd(b, N,mu,sigma, x_min, x_max, tolerance)
    if b == 1
        y = x_min*(x_max/x_min).^rand(N,1);
    elseif b == 0
        y = rand(N,1);
    else
        A = (x_max^(b-1)*x_min^(b-1))/((x_max^(b-1) - x_min^(b-1))*(b-1));
        y = (x_min^(1-b) + ((1-b)/A)*rand(N,1)).^(-(1/(b-1)));
    end
%    counter =1;
%     while ~any((mean(y)-mu)/mu <= tolerance & (std(y)-sigma)/sigma <= tolerance)
%         if b == 1
%             y = x_min*(x_max/x_min).^rand(N,1);
%         elseif b == 0
%             y = rand(N,1);
%         else
%             A = (x_max^(b-1)*x_min^(b-1))/((x_max^(b-1) - x_min^(b-1))*(b-1));
%             y = (x_min^(1-b) + ((1-b)/A)*rand(N,1)).^(-(1/(b-1)));
%         end
%         counter = counter + 1;
%         if (counter == 1000000)
%             disp(counter);
%         end
%     end
end
