# Supplementary material for: When Random Variation Results in Functional Segregation
Source: Neuroinformatics. 2026 May 19;24(2):32. doi: 10.1007/s12021-026-09779-0 (PMC13186786; doi:10.1007/s12021-026-09779-0)
Supplement: Supplementary file 1 — (zip 10 KB) [file 12021_2026_9779_MOESM1_ESM.zip › Selectivity_by_chance.m]

%study of selectivity by chance
%define parameters for the run
seeds = 100;
dN = 100;
steps = 20;
mu = 1;
sigma = 1;
fig_type='quantile';
%set tolerance for how close the mean and standard deviation need to be to the above values 
%(needed for the power laws and uniform distribution)
tol = 0.1;
x_min = 0.01;
x_max = 100;
y_min = 0.01;
y_max = 100;
lambda=mu;

%had to assume that there was a max and min value for the power laws so
%that I could normalize the distributions. used inverse transformation
%sampling to allow values of x to be chosen from a uniform distribution
%between 0 and 1 that are then transformed into the random values of the
%power law distribution. had to do it differently for B = -1 and B = -2
%since normalization integrals are not the same. (int[x^-1] = ln[x]) 

%create container to store the data for the different distributions in
%keys = {'full seg with slope';'full seg';'power law 1';'poisson';'log-normal';'power law 2';'normal';'uniform'};
keys = {'power law 2';'power law 1'};
%create  maps for the different data we are going to store for the different distributions
%maps = [containers.Map(),containers.Map(),containers.Map(),containers.Map(),containers.Map()];
data = containers.Map('KeyType','char','ValueType','any');

%figure
%hold on;
Ndata = zeros(seeds,steps,3);
progressbar('seeds','steps')
for key_num = 1:size(keys,1)
    
    key = keys{key_num,1};
    key_frac = key_num/size(keys,1);
    data(key) = containers.Map();
    map = data(key);
    bs = 0;
    mp = 1;
    bx = [];
    by = [];
    bi = 0;
    bj = 0;
    %disp(key)
    for seed = 1:seeds
        rng(seed); %seed the random number generator
        seed_frac = seed/seeds;
        fprintf('%s, seed = %d\n',key,seed)
        tic
        for step=1:steps
            
            step_frac = step/steps;
            N = step*dN;
            Ndata(seed,step,1) = N;
            %disp(N)
            
            %choose which type of distribution to use
            %tic
            if strcmp(key,"log-normal")
                %mean = mu
                %standard deviation = sigma
                x=lognrnd(mu,sigma,N,1);
                y=lognrnd(mu,sigma,N,1);
            elseif strcmp(key,"poisson")
                %mean = lambda
                %standard deviation = sqrt(lambda)
                x = poissrnd(lambda,N,1);
                y = poissrnd(lambda,N,1);
            elseif strcmp(key,"power law 1")
                x = powrnd(1, N ,mu,sigma,x_min,x_max,tol);
                y = powrnd(1, N ,mu,sigma,y_min,y_max,tol);
            elseif strcmp(key,"power law 2")
                x = powrnd(2, N ,mu,sigma,x_min,x_max,tol);
                y = powrnd(2, N ,mu,sigma,y_min,y_max,tol);
            elseif strcmp(key,"uniform")
                x = unirnd(N, mu, sigma,tol);
                y = unirnd(N, mu, sigma,tol);
            elseif strcmp(key,"normal")
                x = normrnd(mu,sigma,N,1);
                y = normrnd(mu,sigma,N,1);
            elseif strcmp(key,"full seg")
                x=[normrnd(mu,sigma,N/2,1); normrnd(20*mu,sigma,N/2,1)];
                y=[normrnd(20*mu,sigma,N/2,1); normrnd(mu,sigma,N/2,1)];
            elseif strcmp(key,"full seg with slope")
                x = [normrnd(mu,sigma,N/2,1); normrnd(20*mu,sigma,N/2,1)];
                y = [normrnd(20*mu,sigma,N/2,1); normrnd(mu,sigma,N/2,1)]-x;
            elseif strcmp(key,"normal with neg slope")
                x = normrnd(mu,sigma,N,1);
                y = normrnd(mu,sigma,N,1)-x;
            elseif strcmp(key,"normal with pos slope")
                x = normrnd(mu,sigma,N,1);
                y = normrnd(mu,sigma,N,1)+x;
            elseif strcmp(key,"correlated")
                x = normrnd(mu,sigma,N,1);
                y = 0.1*normrnd(mu,sigma,N,1)+1*x;
            elseif strcmp(key,"anticorrelated")
                x = normrnd(mu,sigma,N,1);
                y = 0.1*normrnd(mu,sigma,N,1)-1*x;
            end
            
            
            rangeX=max(x)-min(x);
            rangeY=max(y)-min(y);
            %tic
            maxS_num = N^2;
            S=zeros(maxS_num,3);
            %S=zeros(0,3);
            
            ilist=sort(x)';
            jlist=sort(y)';
%              ilist = 1:N;
%              X = ones(N,1)*(x.');
%              Y = y*ones(1,N);
%              max_x = max(x);
%              max_y = max(y);
%              S_mat = ((max_x-X)/rangeX).*((max_y-Y)/rangeY);
%             [~,sortedxind] = sort(x);
%             [~,sortedyind] = sort(y);
%             sortedXind = ones(N,1)*(sortedxind.');
%             sortedYind = sortedyind*ones(1,N);
%             linearind = sub2ind(size(X),sortedYind(:),sortedXind(:));
%             sigx = X(linearind);
%             sigy = Y(linearind);
%             mask = ~any(((ones(N*N,1)*(x.'))>sigx & (ones(N*N,1)*(y.'))>sigy),2);
%             svals = S_mat(linearind(mask));
%             [bestS,max_ind] = max(svals);
%             ivals = sigx(mask);
%             jvals = sigy(mask);
%             bestj = jvals(max_ind);
%             besti = ivals(max_ind);
%              toc
%             
%             [bestS,max_ind] = max(S_mat(:));
%             [bestj, besti] = ind2sub(size(S_mat),max_ind);
            
           k = 1;
           for i=ilist
               for j=jlist
                   if ~any(x>i & y>j)
                       %S=[S; i j (max(x)-i)/rangeX*(max(y)-j)/rangeY];
                       S(k,:) = [i j (max(x)-i)/rangeX*(max(y)-j)/rangeY];
                       k = k+1;
                   end
               end
           end
            
            %remove extra rows of S
            S(k+1:end,:) = [];
            
            [bestS,ind]=max(S(:,3));
            besti=S(ind,1);
            bestj=S(ind,2);
           %toc
            %hold on;
            %plot([besti besti], [0 max(y)],'r')
            %plot([0 max(x)],[bestj bestj], 'r')
            %hold off;
            
            
            %control data
            nshuf=100;
            maxcS_num = N^2;
            bestcS=zeros(nshuf,3);
            %tic
            for r=1:nshuf
                %disp(r)
                cx=randn(size(x))*std(x)+mean(x);
                cy=randn(size(y))*std(y)+mean(y);
                
                rangeX=max(cx)-min(cx);
                rangeY=max(cy)-min(cy);
                
                %cS=zeros(0,3);
               cS = zeros(maxcS_num,3);
                
               ilist=sort(cx)';
               jlist=sort(cy)';
               k = 1;
               for i=ilist
                   for j=jlist
                       if ~any(cx>i & cy>j)
                           % cS=[cS; i j (max(cx)-i)/rangeX*(max(cy)-j)/rangeY];
                           cS(k,:) = [i j (max(cx)-i)/rangeX*(max(cy)-j)/rangeY];
                           k = k+1;
                       end
                  end
               end
%                  cX = ones(N,1)*(cx.');
%                  cY = cy*ones(1,N);
%                  max_cx = max(cx);
%                  max_cy = max(cy);
%                  cS_mat = ((max_cx-cX)/rangeX).*((max_cy-cY)/rangeY);
%                  [~,sortedcxind] = sort(cx);
%                 [~,sortedcyind] = sort(cy);
%                 sortedcXind = ones(N,1)*(sortedcxind.');
%                 sortedcYind = sortedcyind*ones(1,N);
%                 linearind = sub2ind(size(cX),sortedcYind(:),sortedcXind(:));
%                 sigcx = cX(linearind);
%                 sigcy = cY(linearind);
%                 mask = ~any(((ones(N*N,1)*(cx.'))>sigcx & (ones(N*N,1)*(cy.'))>sigcy),2);
%                 cS_mat = cS_mat(linearind(mask));
%                 civals = sigx(mask);
%                 cjvals = sigy(mask);
%                 [bestcS(r,3),max_cind] = max(cS_mat(:));
%                 [yind,xind] = ind2sub(size(cX),max_cind);
%                 bestcS(r,2) = cY(yind,xind);
%                 bestcS(r,1) = cX(yind,xind);
                
                %remove extra rows of cS
                cS(k+1:end,:) = [];
                
                [temp,ind]=max(cS(:,3));
                
                bestcS(r,:)=[cS(ind,1) cS(ind,2) temp];
                
            end
            %toc
            pval=mean(bestcS(:,3)>bestS);
            
            %title([bestS pval])
            Ndata(seed,step,2) = bestS;
            Ndata(seed,step,3) = pval;
            
            %check to see if this seed has a better set of x,y,bestS, and
            %minPval
            if all(bestS > bs & pval <= mp & step == steps)
                bs = bestS;
                mp = pval;
                bx = x;
                by = y;
                bi = besti;
                bj = bestj;
                bseed = seed;
            end
            progressbar(seed_frac,step_frac)
        end
        toc
        %plot(Ndata(seed,:,1),Ndata(seed,:,2))
    end
    qdata = zeros(steps,4);
    for step_num = 1:steps
        qdata(step_num,1) = Ndata(1,step_num,1);
        qdata(step_num,2) = quantile(Ndata(:,step_num,2),0.25);
        qdata(step_num,3) = quantile(Ndata(:,step_num,2),0.50);
        qdata(step_num,4) = quantile(Ndata(:,step_num,2),0.75);
    end  
    map('seeds') = Ndata;
    map('bestS') = bs;
    map('bestx') = bx;
    map('besty') = by;
    map('minp') = mp;
    map('besti') = bi;
    map('bestj') = bj;
    map('qdata') = qdata;
    map('bestseed') = bseed;
      
    
    
%     figure(key_num)
     %plot(bx,by,'.')
     hold on
%     plot([bi bi], [0 max(by)],'r')
%     plot([0 max(bx)],[bj bj], 'r')
%     hold off
%     title(sprintf('%s, best sigma = %d, p = %d',key,bs,mp))
    
    %figure(size(keys,1)+key_num)
    plot(qdata(:,1),qdata(:,3),'r')
    %hold on
    plot(qdata(:,1),qdata(:,2),'g')
    plot(qdata(:,1),qdata(:,4),'b')
    %shaded = fill([qdata(:,1),flip(qdata(:,1))],[qdata(:,2),qdata(:,4)],'r');
    %set(shaded,'facealpha',.5)
    %hold off
    title(key)
    xlabel('N')
    ylabel('best \Sigma')
    
        
    
end
