# Supplementary material for: When Random Variation Results in Functional Segregation
Source: Neuroinformatics. 2026 May 19;24(2):32. doi: 10.1007/s12021-026-09779-0 (PMC13186786; doi:10.1007/s12021-026-09779-0)
Supplement: Supplementary file 1 — (zip 10 KB) [file 12021_2026_9779_MOESM1_ESM.zip › unirnd.m]

function [y] = unirnd(N,mu,sigma,tolerance)
    y = 0;
    a = mu-sqrt(3)*sigma;
    b = mu+sqrt(3)*sigma;
    dx = b-a;
    while ~any(abs(mean(y)-mu)/mu <= tolerance & (std(y)-sigma)/sigma <= tolerance)
        y = dx*rand(N,1) + a;
    end
end
