# Supplementary material for: When Random Variation Results in Functional Segregation
Source: Neuroinformatics. 2026 May 19;24(2):32. doi: 10.1007/s12021-026-09779-0 (PMC13186786; doi:10.1007/s12021-026-09779-0)
Supplement: Supplementary file 1 — (zip 10 KB) [file 12021_2026_9779_MOESM1_ESM.zip › get_pval.m]

function [pval,slfrac,sefrac] = get_pval(N,nshuf,sigma,x,y,slfrac,sefrac,sind,seed,nseeds,nslopes)
    maxcS_num = N^2;
    bestcS=zeros(nshuf,3);
    for n=1:nshuf
        %generate normally distributed sets of x and y data with the same
        %mean and standard deviation as the set input to the function
        cx=randn(size(x))*std(x)+mean(x);
        cy=randn(size(y))*std(y)+mean(y);
        
        [ci,cj,cs] = get_sigma(N,cx,cy);
        %disp(cs)
        bestcS(n,:) = [ci,cj,cs];
        cfrac = n/nshuf;
        sefrac = ((seed-1)+cfrac)/nseeds;
        slfrac = ((sind-1)+sefrac)/nslopes;
        progressbar(slfrac,sefrac,cfrac)
    end
    pval=mean(bestcS(:,3)>sigma);
end
