# Supplementary material for: When Random Variation Results in Functional Segregation
Source: Neuroinformatics. 2026 May 19;24(2):32. doi: 10.1007/s12021-026-09779-0 (PMC13186786; doi:10.1007/s12021-026-09779-0)
Supplement: Supplementary file 1 — (zip 10 KB) [file 12021_2026_9779_MOESM1_ESM.zip › get_sigma.m]

function [sx,sy,sigma] = get_sigma(N,x,y)
    rangeX=max(x)-min(x);
    rangeY=max(y)-min(y);
    maxS_num = N^2;
    S=zeros(maxS_num,3);
    ilist=sort(x,'descend')';
    jlist=sort(y,'descend')';
    k = 1;
    for i=ilist
        for j=jlist
            if ~any(x>i & y>j)
                %S=[S; i j (max(x)-i)/rangeX*(max(y)-j)/rangeY];
                S(k,:) = [i j (max(x)-i)/rangeX*(max(y)-j)/rangeY];
                k = k+1;
            end
        end
    end
    S(k+1:end,:) = [];
    [sigma,ind]=max(S(:,3));
    sx=S(ind,1);
    sy=S(ind,2);
end
